# Supplementary material for: Shedding X-ray Light on the Role of Magnesium in the Activity of Mycobacterium tuberculosis Salicylate Synthase (MbtI) for Drug Design
Source: J Med Chem. 2020 Jun 12;63(13):7066–80. doi: 10.1021/acs.jmedchem.0c00373 (PMC8008425; doi:10.1021/acs.jmedchem.0c00373)
Supplement: Supplementary file 2 — jm0c00373_si_002.csv [file jm0c00373_si_002.csv]

COMPOUND	SMILE	MbtI IC50 (μM)	MbtI % Residual Activity (100 μM)	MbtI Ki (μM)	M. bovis BCG MIC99 (μM)	MRC-5 IC50 (μM)
I	OC(C(O1)=CC=C1C2=CC=C([N+]([O-])=O)C=C2)=O	7.6 ± 1.6			156
II	OC(C(O1)=CC=C1C2=CC=C(C(F)(F)F)C=C2C(F)(F)F)=O	13.1 ± 2.0			250
1	OC(C(O1)=CC=C1C2=CC=CC(C(F)(F)F)=C2)=O		42.0 ± 6.3
2	OC(C(O1)=CC=C1C2=CC=CC(Cl)=C2)=O		101.6 ± 17.8
3	OC(C(O1)=CC=C1C2=CC=CC(O)=C2)=O		70.4 ± 21.8
4	OC(C(O1)=CC=C1C2=CC=CC(C)=C2)=O		103.9 ± 4.8
5	OC(C(O1)=CC=C1C2=CC=CC(N)=C2)=O		65.8 ± 9.6
6	OC(C(O1)=CC=C1C2=CC=CC(C(N)=O)=C2)=O	31.4 ± 10.3	20.9 ± 4.3
7	OC(C(O1)=CC=C1C2=CC=CC(C(NC)=O)=C2)=O		84.0 ± 9.1
8	OC(C(O1)=CC=C1C2=CC=CC(S(=O)(N)=O)=C2)=O		28.6 ± 6.8
9	OC(C(O1)=CC=C1C2=CC=CC(C(O)=O)=C2)=O		27.2 ± 4.5
10	OC(C(O1)=CC=C1C2=CC=CC(C#N)=C2)=O	6.3 ± 0.9	3.1 ± 1.0	4.2 ± 0.8	250	>100
11	NC(C(O1)=CC=C1C2=CC=CC(C#N)=C2)=O	17.3 ± 1.9
